# Supplementary material for: Exploring the Complementarity of Pancreatic Ductal Adenocarcinoma Preclinical Models
Source: Cancers (Basel). 2021 May 19;13(10):2473. doi: 10.3390/cancers13102473 (PMC8161239; doi:10.3390/cancers13102473)
Supplement: Supplementary file 1 [file cancers-13-02473-s001.zip]

Archive with 1 entries (1 files):
- cancers-1201692-supplementary.pdf
